# Supplementary material for: Could Circulating Tumor Cells and ARV7 Detection Improve Clinical Decisions in Metastatic Castration-Resistant Prostate Cancer? The Istituto Nazionale dei Tumori (INT) Experience
Source: Cancers (Basel). 2019 Jul 13;11(7):980. doi: 10.3390/cancers11070980 (PMC6678845; doi:10.3390/cancers11070980)
Supplement: Supplementary file 1 [file cancers-11-00980-s001.zip]

Archive with 6 entries (4 files):
- cancers-531463-SI/
- cancers-531463-SI/supplementaryMaterials/
- cancers-531463-SI/supplementaryMaterials/FigS1.pptx
- cancers-531463-SI/supplementaryMaterials/Table S1.docx
- cancers-531463-SI/supplementaryMaterials/Table S2.docx
- cancers-531463-SI/supplementaryMaterials/Table S3.docx
